# Supplementary material for: State-of-the-Art Native Mass Spectrometry and Ion Mobility Methods to Monitor Homogeneous Site-Specific Antibody-Drug Conjugates Synthesis
Source: Pharmaceuticals (Basel). 2021 May 24;14(6):498. doi: 10.3390/ph14060498 (PMC8225019; doi:10.3390/ph14060498)
Supplement: Supplementary file 1 [file pharmaceuticals-14-00498-s001.zip]

Archive with 1 entries (1 files):
- pharmaceuticals-1174280-supplementary.pdf
